# Supplementary material for: Bacteria Pseudomonas sp. and Pantoea sp. Are the New Etiological Agents of Diseases on Forest Trees
Source: Plants (Basel). 2025 Feb 12;14(4):563. doi: 10.3390/plants14040563 (PMC11859248; doi:10.3390/plants14040563)
Supplement: Supplementary file 1 [file plants-14-00563-s001.zip]

Archive with 2 entries (2 files):
- Supplementary Figures.pdf
- Supplementary Information. Tables.xlsx
