# Supplementary material for: Bacteria Pseudomonas sp. and Pantoea sp. Are the New Etiological Agents of Diseases on Forest Trees
Source: Plants (Basel). 2025 Feb 12;14(4):563. doi: 10.3390/plants14040563 (PMC11859248; doi:10.3390/plants14040563)
Supplement: Supplementary file 1 [file plants-14-00563-s001.zip › Supplementary Information. Tables.xlsx]

## Sheet: Table S1
	Supplementary materials Porotikova et al., 2024. Bacteria Pseudomonas sp. and Pantoea sp. are the new etiological agents of diseases on forest trees
	Supplementary Table S1.
	Symptoms and bacterial isolates
	Isolate	The host plant	Part of the plant	Symptoms	Sampling location	Date of sampling
	Pantoea sp. 152a1	P. tremula	Trunk	Wet spot on the trunk, wood browning	Galichya Gora Nature Reserve	08/07/2020
	P. agglomerans 157a4	A. tataricum	Leaf	Necrotic spots
	P. agglomerans 157b1	A. tataricum	Leaf	Necrotic spots
	P. cerasi 157b6	A. tataricum	Leaf	Necrotic spots
	P. congelans 158b3	A. tataricum	Leaf	Necrotic spots
	P. cerasi 159v1	A. tataricum	Winged fruits	Necrotic spots
	P. graminis 159v4	A. tataricum	Winged fruits	Necrotic spots
	P. syringae 159v11	A. tataricum	Winged fruits	Necrotic spots
	P. agglomerans 192b1	A. tataricum	Leaf	Necrotic spots	Tellerman Experimental Forestry	07/20/2020 - 07/24/2020	3
	P. agglomerans 193a1	A. tataricum	Leaf	Necrotic spots
	P. agglomerans 193v1	A. tataricum	Leaf	Necrotic spots
	P. agglomerans 196.1	U. laevis	Leaf	Necrotic spots
	P. agglomerans 197.2	U. laevis	Trunk	Peripheral wood vessel browning
	P. agglomerans 198.1	U. laevis	Trunk	Peripheral wood vessel browning
	P. agglomerans 199a4	U. laevis	Trunk	Peripheral wood vessel browning
	P. agglomerans 199b1	U. laevis	Trunk	Сentral wood browning
	P. agglomerans 200.1	U. minor	Branch	Peripheral wood vessel browning
	P. agglomerans 225.1v1	A. tataricum	Leaf	Necrotic spots	Galichya Gora Nature Reserve	08/21/2020 - 08/22/2020
	P. syringae 226.1a1	A. tataricum	Leaf	Necrotic spots
	P. cerasi 226g	A. tataricum	Leaf petiole	Necrotic spots
	P. syringae 230b	A. tataricum	Leaf	Necrotic spots
	P. syringae 230v 4.2	A. tataricum	Leaf	Necrotic spots
	P. syringae 230v5(v2.2)	A. tataricum	Leaf	Necrotic spots
	P. syringae 230d	A. tataricum	Leaf petiole	Necrotic spots
	P. graminis 230d4	A. tataricum	Leaf petiole	Necrotic spots
	P. syringae 231b4.1	A. tataricum	Leaf	Necrotic spots
	P. syringae 231v1	A. tataricum	Leaf	Necrotic spots
	P. syringae 232b2	A. tataricum	Leaf	Necrotic spots
	P. agglomerans 233b1	A. tataricum	Leaf	Necrotic spots
	P. agglomerans 234b1	A. tataricum	Leaf	Necrotic spots
	P. cerasi 234v	A. tataricum	Leaf	Necrotic spots
	P. cerasi 234g2.1	A. tataricum	Leaf petiole	Necrotic spots
	P. syringae 235a2	A. tataricum	Leaf	Necrotic spots
	P. cerasi 236b2.1	A. tataricum	Leaf	Necrotic spots
	P. cerasi 236b2.1a	A. tataricum	Leaf	Necrotic spots
	P. cerasi 236v2	A. tataricum	Leaf	Necrotic spots
	P. syringae 240a3	A. tataricum	Leaf	Necrotic spots	Tellerman Experimental Forestry	08/24/2020-08/30/2020
	P. syringae 244v2	A. tataricum	Leaf petiole	Necrotic spots
	P. agglomerans 247.2	U. laevis	Leaf	Necrotic spots
	P. agglomerans 252b1	F. pennsylvanica	Winged fruits	Necrotic spots
	P. agglomerans 252v1	F. pennsylvanica	Leaf petiole	Necrotic spots
	P. cerasi 252v3	F. pennsylvanica	Leaf petiole	Necrotic spots
	P. syringae 252v4	F. pennsylvanica	Leaf petiole	Necrotic spots
	P. syringae 253a2	F. pennsylvanica	Leaf	Necrotic spots
	P. syringae 253b1	F. pennsylvanica	Leaf petiole	Necrotic spots
	P. syringae 255a2	A. tataricum	Leaf	Necrotic spots
	P. syringae 10620.1	A. tataricum	Leaf	Necrotic spots		06/22/2020
	P. agglomerans 39m1	U. laevis	Trunk	Peripheral wood vessel browning	Tellerman Experimental Forestry	05/08/2018

## Sheet: Table S2
	Supplementary materials Porotikova et al., 2024. Bacteria Pseudomonas sp. and Pantoea sp. are the new etiological agents of diseases on forest trees
	Supplementary Table S2
	Physiological and biochemical characterization of bacterial isolates
	№	Date of sampling	Sampling location	The host plant	Identification by MLST	Isolate	Part of the plant	Characteristic									LOPAT						Carbon source utilization
								Fluorescent pigment on KB	Gram (KOH 3%)	Catalase (H₂O₂ 3%)	Grows at 37°С	Grows at 4°C	Glucose metabolism	Indole production	Yellow pigment	Colonies on YDC	Levan	Oxidase	Pectolytic Activity	Arginine dihydrolase	Tobacco HR	Pseudomonas groups	Arabinose	Lactate	Sucrose	Rhamnose	Galactose	Sorbitol	Trehalose	Tartrate	Mannitol	Inositol	Acidum asparticum
	1	08/07/2020	Galichya Gora Nature Reserve	P. tremula	Pantoea sp.	152a1	Trunk	-	-	+	-	+	F	-	+	Yellow pigment; colonies mucoid	-	-	-	-	+		*	-	+	+	+	-	+	+	+	+	+
	2			A. tataricum	Pantoea agglomerans	157a4	Leaf	-	-	+	+	+	F	-	+	Yellow pigment	-	-	-	-	+		+	-	+	+	+	+	+	-	+	+	+
	3			A. tataricum	Pantoea agglomerans	157b1	Leaf	-	-	+	+	+	F	-	+	Yellow pigment	-	-	-	-	+		-	-	+	+	+	-	+	-	+	+	+
	4			A. tataricum	Pseudomonas cerasi	157b6	Leaf	+	-	+	-	+	O	-	-	No pigment	+	-	-	-	+	Ia	+	+	+	-	+	+	+	+	+	+	+
	5			A. tataricum	Pseudomonas congelans	158b3	Leaf	+	-	+	-	+	O	-	-	No pigment	+	-	-	-	+	Ia	-	+	+	-	+	+	*	+	+	+	+
	6			A. tataricum	Pseudomonas cerasi	159v1	Winged fruits	+	-	+	-	+	O	-	-	No pigment	+	-	-	-	+	Ia	+	+	+	+	+	+	+	+	+	+	+
	7			A. tataricum	Pseudomonas graminis	159v4	Winged fruits	-	-	+	-	+	O	-	+	Wrinkled colonies, yellow	-	-	-	-	+	Ib	+	+	-	+	+	+	-	+	+	+	+
	8			A. tataricum	Pseudomonas syringae	159v11	Winged fruits	+	-	+	-	+	O	-	-	No pigment	+	-	-	-	+	Ia	+	+	+	+	+	+	+	+	+	+	+
	9	07/20/2020 - 07/24/2020	Tellerman Experimental Forestry	A. tataricum	Pantoea agglomerans	192b1	Leaf	-	-	+	+	+	F	-	+	Yellow pigment	-	-	-	-	+		-	-	+	+	+	-	+	-	+	+	+
	10			A. tataricum	Pantoea agglomerans	193a1	Leaf	-	-	+	+	+	F	-	+	Yellow pigment	-	-	-	-	+		+	-	+	+	+	-	+	+	+	+	+
	11			A. tataricum	Pantoea agglomerans	193v1	Leaf	-	-	+	+	+	F	-	+	Yellow pigment	-	-	-	-	+		+	-	+	+	+	-	+	-	+	+	+
	12			U. laevis	Pantoea agglomerans	196.1	Leaf	-	-	+	+	+	F	-	+	Yellow pigment	-	-	-	-	+		-	+	+	+	+	+	+	-	+	+	+
	13			U. laevis	Pantoea agglomerans	197.2	Trunk	-	-	+	-	+	F	-	+	Yellow pigment	-	-	-	-	+		-	-	+	+	+	-	+	-	+	+	+
	14			U. laevis	Pantoea agglomerans	198.1	Trunk	-	-	+	+	+	F	-	+	Yellow pigment	-	-	-	-	+		-	-	+	+	+	-	+	-	+	+	+
	15			U. laevis	Pantoea agglomerans	199a4	Trunk	-	-	+	+	+	F	-	+	Yellow pigment	-	-	-	-	+		+	+	+	+	+	+	+	*	+	+	+
	16			U. laevis	Pantoea agglomerans	199b1	Trunk	-	-	+	+	+	F	-	+	Yellow pigment	-	-	-	-	+		-	*	+	+	+	+	+	+	+	+	+
	17			U. minor	Pantoea agglomerans	200.1	Branch	-	-	+	+	+	F	-	+	Yellow pigment	-	-	-	-	+		-	-	+	+	+	-	+	-	+	+	+
	18	08/21/2020 - 08/22/2020	Galichya Gora Nature Reserve	A. tataricum	Pantoea agglomerans	225.1v1	Leaf	-	-	+	+	+	F	-	+	Yellow pigment	-	-	-	-	+		-	-	+	+	+	-	+	-	+	+	+
	19			A. tataricum	Pseudomonas syringae	226.1a1	Leaf	+	-	+	-	+	O	-	-	No pigment	+	-	-	-	+	Ia	-	-	+	-	+	+	-	+	+	+	+
	20			A. tataricum	Pseudomonas cerasi	226g	Leaf petiole	+	-	+	-	+	O	-	-	No pigment	+	-	-	-	+	Ia	+	-	+	-	+	+	+	-	+	+	+
	21			A. tataricum	Pseudomonas syringae	230b	Leaf	+	-	+	-	+	O	-	-	No pigment	+	-	-	-	+	Ia	+	-	+	-	+	+	-	-	+	+	+
	22			A. tataricum	Pseudomonas syringae	230v 4.2	Leaf	+	-	+	-	+	O	-	-	No pigment	+	-	-	-	+	Ia	+	-	+	-	+	+	-	-	+	+	+
	23			A. tataricum	Pseudomonas syringae	230v5(v2.2)	Leaf	+	-	+	-	+	O	-	-	No pigment	+	-	-	-	+	Ia	+	-	+	+	+	+	-	-	+	+	+
	24			A. tataricum	Pseudomonas syringae	230d	Leaf petiole	+	-	+	-	+	O	-	-	No pigment	+	-	-	-	+	Ia	+	-	+	-	+	+	-	-	+	+	+
	25			A. tataricum	Pseudomonas graminis	230d4	Leaf petiole	-	-	+	-	+	O	-	+	Colonies wrinkled, yellow	-	-	-	-	+	Ib	+	-	-	+	+	+	+	-	+	+	+
	26			A. tataricum	Pseudomonas syringae	231b4.1	Leaf	+	-	+	-	+	O	-	-	No pigment	+	-	-	-	+	Ia	+	-	+	+	+	+	-	-	+	+	+
	27			A. tataricum	Pseudomonas syringae	231v1	Leaf	+	-	+	-	+	O	-	-	No pigment	+	-	-	-	+	Ia	+	-	+	+	+	+	-	-	+	+	+
	28			A. tataricum	Pseudomonas syringae	232b2	Leaf	+	-	+	-	+	O	-	-	No pigment	+	-	-	-	+	Ia	+	-	+	+	+	+	-	-	+	+	+
	29			A. tataricum	Pantoea agglomerans	233b1	Leaf	-	-	+	+	+	F	-	+	Yellow pigment	-	-	-	-	+		+	-	+	+	+	-	+	-	+	+	+
	30			A. tataricum	Pantoea agglomerans	234b1	Leaf	-	-	+	+	+	F	-	+	Yellow pigment	-	-	-	-	+		+	-	+	+	+	-	+	-	+	+	+
	31			A. tataricum	Pseudomonas cerasi	234v	Leaf	+	-	+	-	+	O	-	-	No pigment	+	-	-	-	+	Ia	+	-	+	+	+	+	+	-	+	+	+
	32			A. tataricum	Pseudomonas cerasi	234g2.1	Leaf petiole	+	-	+	-	+	O	-	-	No pigment	+	-	-	-	+	Ia	+	-	+	+	+	+	+	-	+	+	+
	33			A. tataricum	Pseudomonas syringae	235a2	Leaf	+	-	+	-	+	O	-	-	No pigment	+	-	-	-	+	Ia	+	-	+	-	+	+	-	-	+	+	+
	34			A. tataricum	Pseudomonas cerasi	236b2.1	Leaf	+	-	+	-	+	O	-	-	No pigment	+	-	-	-	+	Ia	+	-	+	+	+	+	+	-	+	+	+
	35			A. tataricum	Pseudomonas cerasi	236b2.1a	Leaf	+	-	+	-	+	O	-	-	No pigment	+	-	-	-	+	Ia	+	-	+	+	+	+	+	-	+	+	+
	36			A. tataricum	Pseudomonas cerasi	236v2	Leaf	+	-	+	-	+	O	-	-	No pigment	+	-	-	-	+	Ia	+	-	+	+	+	-	-	-	+	+	+
	37	08/24/2020 - 08/30/2020	Tellerman Experimental Forestry	A. tataricum	Pseudomonas syringae	240a3	Leaf	+	-	+	-	+	O	-	-	No pigment	+	-	-	-	+	Ia	-	-	+	-	+	+	+	+	+	+	+
	38			A. tataricum	Pseudomonas syringae	244v2	Leaf petiole	+	-	+	-	+	O	-	-	No pigment	+	-	-	-	+	Ia	+	-	+	+	+	+	+	+	+	+	+
	39			U. laevis	Pantoea agglomerans	247.2	Leaf	-	-	+	+	+	F	-	+	Yellow pigment	-	-	-	-	+		-	-	+	+	+	-	+	-	+	+	+
	40			F. pennsylvanica	Pantoea agglomerans	252b1	Winged fruits	-	-	+	+	+	F	-	+	Yellow pigment	-	-	-	-	+		-	+	+	+	+	-	+	-	+	+	+
	41			F. pennsylvanica	Pantoea agglomerans	252v1	Leaf petiole	-	-	+	+	+	F	-	+	Yellow pigment	-	-	-	-	+		-	-	+	-	+	+	+	-	+	+	+
	42			F. pennsylvanica	Pseudomonas cerasi	252v3	Leaf petiole	+	-	+	-	+	O	-	-	No pigment	+	-	-	-	+	Ia	+	+	+	+	+	+	+	+	+	+	+
	43			F. pennsylvanica	Pseudomonas syringae	252v4	Leaf petiole	+	-	+	-	+	O	-	-	No pigment	+	-	-	-	+	Ia	+	+	+	+	+	+	+	+	+	+	+
	44			F. pennsylvanica	Pseudomonas syringae	253a2	Leaf	+	-	+	-	+	O	-	-	No pigment	+	-	-	-	+	Ia	+	+	+	+	+	+	+	+	+	+	+
	45			F. pennsylvanica	Pseudomonas syringae	253b1	Leaf petiole	+	-	+	-	+	O	-	-	No pigment	+	-	-	-	+	Ia	+	+	+	+	+	+	+	-	+	+	+
	46			A. tataricum	Pseudomonas syringae	255a2	Leaf	+	-	+	-	+	O	-	-	No pigment	+	-	-	-	+	Ia	-	+	+	-	+	+	-	+	+	+	+
	47	2020-06-22		A. tataricum	Pseudomonas syringae	10620.1	Leaf	+	-	+	-	+	O	-	-	No pigment	+	-	-	-	+	Ia	+	-	+	+	+	+	-	+	+	+	+
	48	08/05/2018	Tellerman Experimental Forestry	U. laevis	Pantoea agglomerans	39m1	Trunk	-	-	+	+	+	F	-	+	Yellow pigment	-	-	-	-	+		-	-	+	+	+	+	+	+	+	+	+
			+	positive result
			-	negative result
			*	variable result
			Metabolism of glucose: O - oxidative; F - fermentative

## Sheet: Table S3
	Supplementary materials Porotikova et al., 2024. Bacteria Pseudomonas sp. and Pantoea sp. are the new etiological agents of diseases on forest trees
	Supplementary Table S3
	Primers and PCR conditions
	Gene	Primer name	Primer sequence (5’-3’)	Primer positions on coding sequences	PCR cycles	The length of the resulting sequence	Reference
	16S	8f	AGA-GTT-TGA-TCC-TGG-CTC-AG	8-27	2 min 95°C; 40 s 95°C, 40 s 56°C, 90 s 72°C (34 cycles); 5 min 72°C	1416; 1433	[1]
		1492r	GGT-TAC-CTT-GTT-ACG-ACT-T	1489-1507			[1]
		295f	ACT-GAG-ACA-CGG-TCC-AGA-CTC	317-337	Primers used only for sequencing		This work
		1020r	CAC-CTG-TCT-CAA-TGT-TCC-CGA-A	1025-1046			This work
	For Pseudomonas sp.
	gapA	gapA+264_p	CCG-GCS-GAR-CTG-CCS-TGG	247-264	3 min 94°C; 1 min 94°C, 1 min 60°C, 1 min 72°C (36 cycles); 7 min 72°C	533	[2]
		gapA-874_sp	GTG-TGR-TTG-GCR-TCG-AAR-ATC-GA	874-896			[2]
		gapA+312_s	CGA-RTG-CAC-SGG-BCT-STT-CAC-C	291-312	Primers used only for sequencing		[2]
	gltA	gltA+174_p	CCT-CBT-GCG-AGT-CGA-AGA-TCA-CC	152-174	3 min 94°C; 1 min 94°C, 1 min 60°C, 1 min 72°C (36 cycles); 7 min 72°C	686	[2]
		gltA−1192_p	CTT-GTA-VGG-RCY-GGA-GAG-CAT-TTC	1195-1217			[2]
		gltA+513_s	CTG-RTC-GCC-AAG-ATG-CCG-AC	493-512	Primers used only for sequencing		[2]
		gltA−1130_s	CGA-AGA-TCA-CGG-TGA-ACA-TGC-TGG	1133-1156			[2]
	gyrB	gyrB+271_ps	CBG-CRG-CVG-ARG-TSA-TCA-TGA-C	272-293	3 мин 94°C; 1 min 94°C, 1 min 60°C, 1 min 72°C (36 cycles); 7 min 72°C	674	[2]
		gyrB−1022_ps	TTG-TCY-TTG-GTC-TGS-GAG-CTG-AA	997-1019			[2]
	rpoD	rpoD+147_p	AGG-TGG-AAG-ACA-TCA-TCC-GCA-TG	125-147	3 min 94°C; 1 min 94°C, 1 min 60°C, 1 min 72°C (36 cycles); 7 min 72°C	752	[2]
		rpoD−1222_ps	CCG-ATG-TTG-CCT-TCC-TGG-ATC-AG	1219-1241			[2]
		rpoD+364_s	YGA-AGG-CGA-RAT-YGR-AAT-CG	345-364	Primers used only for sequencing		[2]
	rpoB	LAPS_ps	TGG-CCG-AGA-ACC-AGT-TCC-GCG-T	1391-1412	3 min 94°C; 45 s 94°C, 40 s 55°C, 1 min 72°C (40 cycles); 10 min 72°C	1154	[3]
		LAPS27_ps	CGG-CTT-CGT-CCA-GCT-TGT-TCA-G	2599-2620			[3]
	For Pantoea sp.
	fusA	fusA+3_ps	CAT-CGG-TAT-CAG-TGC-KCA-CAT-CGA	36-59	2 min 94°C; 1 min 94°C, 1 min 60°C, 1 min 72°C (10 cycles); 1 min 94°C, 1 min 50°C, 1 min 72°C (21 cycles); 5 min 72°C	742	[4]
		fusA-4_ps	CAG-CAT-CGC-CTG-AAC-RCC-TTT-GTT	814-837			[4]
	gyrB	gyrB+3_ps	GCG-TAA-GCG-CCC-GGG-TAT-GTA	57-77	2 min 94°C; 1 min 94°C, 1 min 60°C, 1 min 72°C (10 cycles); 1 min 94°C, 1 min 50°C, 1 min 72°C (21 cycles); 5 min 72°C	574	[4]
		gyrB-4_ps	CCG-TCG-ACG-TCC-GCA-TCG-GTC-AT	1488-1508			[4]
		gyrB+3i_s	AAC-GCW-ATC-GAC-GAA-GC	136-152	Primers used only for sequencing		[4]
		gyrB-4i_s	TGG-AAV-CCR-TCR-TTC-CAC	771-788			[4]
	leuS	leuS+3_ps	CAG-ACC-GTG-CTG-GCC-AAC-GAR-CAR-GT	487-512	2 min 94°C; 1 min 94°C, 1 min 60°C, 1 min 72°C (10 cycles); 1 min 94°C, 1 min 50°C, 1 min 72°C (21 cycles); 5 min 72°C	741	[4]
		leuS-4_ps	CGG-CGC-GCC-CCA-RTA-RCG-CT	1274-1293			[4]
	pyrG	pyrG+3_ps	GGG-GTC-GTA-TCC-TCT-CTG-GGT-AAA-GG	31-56	2 min 94°C; 1 min 94°C, 1 min 60°C, 1 min 72°C (10 cycles); 1 min 94°C, 1 min 50°C, 1 min 72°C (21 cycles); 5 min 72°C	404	[4]
		pyrG-4_ps	GGA-ACG-GCA-GGG-ATT-CGA-TAT-CNC-CKA	434-460			[4]
	rplB	rplB+3_ps	CAG-TTG-TTG-AAC-GTC-TTG-AGT-ACG-ATC-C	227-254	2 min 94°C; 1 min 94°C, 1 min 60°C, 1 min 72°C (10 cycles); 1 min 94°C, 1 min 50°C, 1 min 72°C (21 cycles); 5 min 72°C	449	[4]
		rplB-4_ps	CAC-CAC-CAC-CAT-GYG-GGT-GRT-C	685-706			[4]
	rpoB	Vic3	GGC-GAA-ATG-GCW-GAG-AAC-CA	1422-1442	4 min 94°C; 30 s 94°C, 30 s 50°C, 30 s 72°C (30 cycles); 5 min 72°C	992	[4]
		Vic2	GAG-TCT-TCG-AAG-TTG-TAA-CC	2469-2489			[4]
	References:
	1.	Galkiewicz, J.P.; Kellogg, C.A. Cross-Kingdom Amplification Using Bacteria -Specific Primers: Complications for Studies of Coral Microbial Ecology. Appl. Environ. Microbiol. 2008, 74, 7828–7831, doi:10.1128/AEM.01303-08.
	2.	Sarkar, S.F.; Guttman, D.S. Evolution of the Core Genome of Pseudomonassyringae , a Highly Clonal, Endemic PlantPathogen. Appl. Environ. Microbiol. 2004, 70, 1999–2012, doi:10.1128/AEM.70.4.1999-2012.2004.
	3.	Ait Tayeb, L.; Ageron, E.; Grimont, F.; Grimont, P.A.D. Molecular Phylogeny of the Genus Pseudomonas Based on rpoB Sequences and Application for the Identification of Isolates. Res. Microbiol. 2005, 156, 763–773, doi:10.1016/j.resmic.2005.02.009.
	4.	Delétoile, A.; Decré, D.; Courant, S.; Passet, V.; Audo, J.; Grimont, P.; Arlet, G.; Brisse, S. Phylogeny and Identification of Pantoea Species and Typing of Pantoea Agglomerans Strains by Multilocus Gene Sequencing. J. Clin. Microbiol. 2009, 47, 300–310, doi:10.1128/JCM.01916-08.

## Sheet: Table S4
	Supplementary materials Porotikova et al., 2024. Bacteria Pseudomonas sp. and Pantoea sp. are the new etiological agents of diseases on forest trees
	Supplementary Table S3
	Amplified sequences of bacterial genes uploaded into GenBank with their identifier.
	Species Name	Isolate	Genes. GenBank identifier
			16S	gapA	gltA	gyrB	rpoD	rpoB	fusA	leuS	pyrG	rplB
	P. cerasi	157b6	PQ614798	PQ627922	PQ627952	PQ627982	PQ628012	PQ641905
	P. congelans	158b3	PQ614799	PQ627930	PQ627962	PQ627992	PQ628022	PQ641915
	P. cerasi	159v1	PQ614811	PQ627903	PQ627933	PQ627963	PQ627993	PQ641887
	P. graminis	159v4	PQ614801	PQ627931	PQ627960	PQ627990	PQ628020	PQ641913
	P. syringae	159v11	PQ614805	PQ627905	PQ627935	PQ627965	PQ627995	PQ641889
	P. syringae	226.1a1	PQ614810	PQ627906	PQ627936	PQ627966	PQ627996	PQ641890
	P. cerasi	226g	PQ614784	PQ627923	PQ627953	PQ627983	PQ628013	PQ641906
	P. syringae	230b	PQ614785	PQ627907	PQ627937	PQ627967	PQ627997	PQ641891
	P. syringae	230v 4.2	PQ614786	PQ627909	PQ627939	PQ627969	PQ627999	PQ641893
	P. syringae	230v5(v2.2)	PQ614787	PQ627910	PQ627940	PQ627970	PQ628000	PQ641894
	P. syringae	230d	PQ614788	PQ627908	PQ627938	PQ627968	PQ627998	PQ641892
	P. graminis	230d4	PQ614800	PQ627932	PQ627961	PQ627991	PQ628021	PQ641914
	P. syringae	231b4.1	PQ614789	PQ627911	PQ627941	PQ627971	PQ628001	PQ641895
	P. syringae	231v1	PQ614790	PQ627912	PQ627942	PQ627972	PQ628002	PQ641896
	P. syringae	232b2	PQ614791	PQ627913	PQ627943	PQ627973	PQ628003	PQ641897
	P. cerasi	234v	PQ614792	PQ627925	PQ627955	PQ627985	PQ628015	PQ641908
	P. cerasi	234g2.1	PQ614793	PQ627924	PQ627954	PQ627984	PQ628014	PQ641907
	P. syringae	235a2	PQ614794	PQ627914	PQ627944	PQ627974	PQ628004	PQ641898
	P. cerasi	236b2.1	PQ614795	PQ627926	PQ627956	PQ627986	PQ628016	PQ641909
	P. cerasi	236b2.1a	PQ614796	PQ627927	PQ627957	PQ627987	PQ628017	PQ641910
	P. cerasi	236v2	PQ614797	PQ627928	PQ627958	PQ627988	PQ628018	PQ641911
	P. syringae	240a3	PQ614809	PQ627915	PQ627945	PQ627975	PQ628005	PQ641899
	P. syringae	244v2	PQ614808	PQ627916	PQ627946	PQ627976	PQ628006	PQ641900
	P. cerasi	252v3	PQ637669	PQ627929	PQ627959	PQ627989	PQ628019	PQ641912
	P. syringae	252v4	PQ614802	PQ627917	PQ627947	PQ627977	PQ628007	PQ641901
	P. syringae	253a2	PQ614803	PQ627918	PQ627948	PQ627978	PQ628008	PQ641902
	P. syringae	253b1	PQ614807	PQ627919	PQ627949	PQ627979	PQ628009	PQ641903
	P. syringae	255a2	PQ614806	PQ627920	PQ627950	PQ627980	PQ628010	PQ641904
	P. syringae	10620.1	PQ614804	PQ627904	PQ627934	PQ627964	PQ627994	PQ641888
	Pantoea sp.	152a1	PQ608831			PQ641935		PQ642011	PQ641934	PQ641954	PQ641992	PQ641973
	P. agglomerans	157a4	PQ608832			PQ641936		PQ642012	PQ641916	PQ641955	PQ641993	PQ641974
	P. agglomerans	157b1	PQ608833			PQ641937		PQ642013	PQ641917	PQ641956	PQ641994	PQ641975
	P. agglomerans	192b1	PQ608834			PQ641938		PQ642014	PQ641918	PQ641957	PQ641995	PQ641976
	P. agglomerans	193a1	PQ608835			PQ641939		PQ642016	PQ641919	PQ641959	PQ641997	PQ641978
	P. agglomerans	193v1	PQ608836			PQ641940		PQ642015	PQ641920	PQ641958	PQ641996	PQ641977
	P. agglomerans	196.1	PQ608837			PQ641941		PQ642017	PQ641921	PQ641960	PQ641998	PQ641979
	P. agglomerans	197.2	PQ608838			PQ641942		PQ642018	PQ641922	PQ641961	PQ641999	PQ641980
	P. agglomerans	198.1	PQ608839			PQ641943		PQ642019	PQ641923	PQ641962	PQ642000	PQ641981
	P. agglomerans	199a4	PQ608840			PQ641944		PQ642020	PQ641924	PQ641963	PQ642001	PQ641982
	P. agglomerans	199b1	PQ608841			PQ641945		PQ642021	PQ641925	PQ641964	PQ642002	PQ641983
	P. agglomerans	200.1	PQ608842			PQ641946		PQ642022	PQ641926	PQ641965	PQ642003	PQ641984
	P. agglomerans	225.1v1	PQ608843			PQ641947		PQ642023	PQ641927	PQ641966	PQ642004	PQ641985
	P. agglomerans	233b1	PQ608844			PQ641948		PQ642024	PQ641928	PQ641967	PQ642005	PQ641986
	P. agglomerans	234b1	PQ608845			PQ641949		PQ642025	PQ641929	PQ641968	PQ642006	PQ641987
	P. agglomerans	247.2	PQ608846			PQ641950		PQ642026	PQ641930	PQ641969	PQ642007	PQ641988
	P. agglomerans	252b1	PQ608847			PQ641951		PQ642027	PQ641931	PQ641970	PQ642008	PQ641989
	P. agglomerans	252v1	PQ608848			PQ641952		PQ642028	PQ641932	PQ641971	PQ642009	PQ641990
	P. agglomerans	39m1	PQ608830			PQ641953		PQ642029	PQ641933	PQ641972	PQ642010	PQ641991

## Sheet: Table S5
	Supplementary materials Porotikova et al., 2024. Bacteria Pseudomonas sp. and Pantoea sp. are the new etiological agents of diseases on forest trees
	Supplementary Table S4
	Reference strains for MLST of Pseudomonas sp.
	№ в NSBI/EzBioCloud	Species Name	Strain Name	Host Name	Country
	NZ_CP034078.1	Pseudomonas syringae pv. pisi	PP1	Pisum sativum	Japan / USA (Arizona)
	NZ_JFZI00000000.1	Pseudomonas syringae pv. atrofaciens	LMG 5095	ND (An agricultural pathogen)	South Korea
	NZ_CP013183.1	Pseudomonas syringae pv. lapsa	ATCC 10859	Triticum aestivum	China
	NZ_CP074578.1	Pseudomonas syringae	Susan2139	Medicago sativa	USA
	CP110807.1	Pseudomonas syringae	MUP17	Hordeum vulgare	Australia
	NZ_RBUV00000000.1	Pseudomonas syringae pv. pisi	ICMP 4433	Pisum sativum	Canada
	NZ_FNJH01000002.1/GCA_900103225.1	Pseudomonas congelans	DSM 14939	Herb phyllospheres	Paulinenaue (Germany)
	GCA_000177515.1	Pseudomonas congelans	642	Unidentified weed	Blacksburg, VA
	NZ_JASOAS000000000.1	Pseudomonas syringae pv. syringae	Pss11.5	Callery Pear (leaf)	USA: Berkeley California
	NZ_LJRK00000000.1	Pseudomonas syringae pv. syringae	ICMP 3023	Syringa vulgaris L.	United Kingdom
	NZ_JAQJVM010000001.1	Pseudomonas cerasi	NTM-B-29	Hazel	Turkey: Ordu
	GCA_900074915.1	Pseudomonas cerasi	58	Prunus cerasus	no information
	GCA_900235895.1	Pseudomonas cerasi	PL963	no information	no information
	NC_004578.1	Pseudomonas avellanae pv. tomato (Pseudomonas syringae pv. tomato)	DC3000	Tomato	Channel Islands in Guernsey, United Kingdom
	CP053746.1	Pseudomonas graminis	PgKB30	Panax ginseng (sapling)	South Korea: Eumseong
	GCA_003053625.1	Pseudomonas graminis	GV012	no information	no information
	NZ_FOHW00000000.1/GCA_900111735.1	Pseudomonas graminis	DSM 11363	Surface plant material from a mixed meadow	Germany Brandenburg
	GCA_000759445.1	Pseudomonas lutea	DSM 17257	Rhizosphere of grasses	Spain
	CP074412.1	Pseudomonas viridiflava	U625	Medicago sativa	USA: Cornish, Utah
	NC_007005.1/GCA_000012245.1	Pseudomonas syringae pv. syringae	B728a	Phaseolus vulgaris (leaf)	USA
	NC_005773.3	Pseudomonas savastanoi pv. phaseolicola	1448A	Phaseolus vulgaris	Ethiopia (isolated); USA (collected genome)
	NC_002947.4	Pseudomonas putida	KT2440	soil	Germany
	NC_008027.1	Pseudomonas entomophila	L48	soil	France
	NZ_CP013124.1	Pseudomonas mendocina	S5.2	soil	France
	NC_007492.2	Pseudomonas fluorescens	Pf0-1	soil	USA
	NC_011770.1	Pseudomonas aeruginosa	LESB58	Homo sapiens	UK
	NC_004129.6	Pseudomonas protegens	Pf-5	soil	USA
	NZ_CP034725.1	Pseudomonas brassicacearum	3Re2-7	Solanum tuberosum	Germany
	NZ_CP061079.1	Pseudomonas chlororaphis	qlu-1	Rhizosphere of green pepper	China
	NZ_CP123204.1	Pseudomonas amygdali pv. aesculi	6617	Aesculus hippocastanum	UK
	NZ_CP074349.1	Pseudomonas cichorii	DSM 50259	Cichorium endivia	China
	NZ_RBOJ00000000.1	Pseudomonas corrugata	NCPPB2445	Solanum lycopersicum
	NZ_VTFG00000000.1	Pseudomonas marginalis	PgKB35	Panax ginseng (seedlings)	South Korea
	NZ_LJPW00000000.1	Pseudomonas caricapapayae	ICMP 2855	Carica papaya	Brazil
	NZ_LJPX00000000.1	Pseudomonas cannabina	ICMP 2823	Cannabis sativa	Hungary
	AZQY00000000.1	Xanthomonas arboricola	3004*	Hordeum vulgare	Russia
	CP036495.1	Pseudomonas viridiflava	Psy35	no information	France: Lyon
	not published	Pseudomonas sp.	1717	no information	Russia
	not published	Pseudomonas syringae	550	Grapevine	Russia
	not published	Pseudomonas marginalis	337	Grapevine	Russia
	*	positive control for biochemical tests

## Sheet: Table S6
	Supplementary materials Porotikova et al., 2024. Bacteria Pseudomonas sp. and Pantoea sp. are the new etiological agents of diseases on forest trees
	Supplementary Table S5
	Reference strains for MLST of Pantoea sp.
	№ в NSBI	Species Name	Strain Name	Host Name	Country
	CP122328.1	Pantoea agglomerans pv. betae	4188	Beta vulgaris	USA: New-York
	CP122320.1	Pantoea agglomerans pv. gypsophilae	824-1	Gypsophila paniculata	USA: New-York
	CP134728.1	Pantoea agglomerans	ROTS050421	Rubus sp.	USA: New York
	NZ_FYAZ00000000.1	Pantoea agglomerans	DSM3493T	Green house soils	South Korea
	NZ_JYGW00000000.1	Pantoea agglomerans	GB1	Populus	Belgium: Gent
	NZ_QIBS00000000.1	Pantoea agglomerans	NC	Arachis hypogaea	China: Nan Chang
	NZ_CP082292.1	Pantoea alfalfae	CQ10	Alfalfa seeds	China:Lanzhou
	CP099542.1	Pantoea ananatis	JT8-6	Oryza sativa	China:NanChang
	NZ_CP045720.1	Pantoea eucalypti	LMG 24197	eucalypti of Eucalyptus	Uruguay
	NZ_JRWI00000000.1	Pantoea stewartii	M009	waterfall	Malaysia
	NZ_LIHC00000000.1	Pantoea stewartii	A206	Peach palm	Costa Rica
	NZ_JAPJYL010000000.1	Pantoea vagans	Mg1	Rhizosphere	Mexico
	NZ_BCZA00000000.1	Pantoea agglomerans	NBRC 102470	Knee laceration	Japan
	NZ_CP077366.1	Pantoea agglomerans	FDAARGOS 1447	ND	Germany: Braunschweig
	NZ_NTMH00000000.1	Pantoea allii	LMG 24248	Onion	South Africa
	NZ_JMJJ00000000.1	Pantoea ananatis	LMG 2665	pineapple	Philippines
	NZ_VHIZ00000000.1	Pantoea anthophila	LMG 2558	Impatiens balsamina	India
	NZ_JAFBFW000000000.1	Pantoea coffeiphila	1480	Sorghum	USA: Memphis, Nebraska
	NZ_JACBPK000000000.1	Pantoea brenneri	IIFCSG-B1	ISS environmental surface	USA: International Space Station
	NZ_MLFN00000000.1	Pantoea conspicua	LMG 24534	Homo sapiens	France
	NZ_MLJI00000000.1	Pantoea cypripedii	LMG 2657	Orchid (Cypripedium sp)	USA
	NZ_JAWUED000000000.1	Pantoea cypripedii	V8	Bacteria from worms raised in compost microcosms	USA
	NZ_MIPO00000000.1	Pantoea deleyi	LMG 24200	Eucalyptus	Uganda
	NZ_CP082346.1	Pantoea dispersa	Lsch	drinking water	Laos
	NZ_SCKT01000000.1	Pantoea dispersa	DSM 30073	corn	China
	CP118269.1	Pantoea sp.	Lij88	soil	China: Lijiang
	NZ_PIQI00000000.1	Pantoea rodasii	DSM 26611 PRCB14	Eucalyptus (leaves)	Colombia: Bogota
	NZ_MLFP00000000.1	Pantoea rodasii	LMG 26273	Eucalyptus	Colombia
	NZ_MLFR00000000.1	Pantoea rwandensis	LMG 26275	Eucalyptus	Rwanda
	NZ_CP038853.1	Pantoea vagans	LMG 24199	Eucalyptus	Uganda
	NZ_CP049115.1	Pantoea stewartii	ZJ-FGZX1	Dracaena sanderiana (leaf)	China: Zhanjiang City, Guangdong
	NZ_JADWWP000000000.1	Pantoea stewartii subsp. indologenes	NCPPB 2281	Setaria italica (foxtail millet)	India
	NZ_CP017581.1	Pantoea stewartii subsp. stewartii	DC283	Zea mays	USA: Blacksburg, VA
	NZ_MLFS00000000.1	Pantoea wallisii	LMG 26277	Eucalyptus	South Africa
	NC_013961.1	Erwinia amylovora	CFBP1430	Crataegus sp.	France
	NZ_RARB00000000.1	Pantoea piersonii	IIIF1SW-P2	International Space Station internal surface	USA
	NZ_MIPP00000000.1	Pantoea eucrina	LMG 5346,	Homo sapiens	USA
	NZ_JALMEU000000000.1	Pantoea leporis	R	faecal material of a rabbit	USA
	NZ_MLJJ00000000.1	Pantoea septica	LMG 5345	Homo sapiens	USA: New Jersey
